# Supplementary material for: A database of handwriting samples for applications in forensic statistics
Source: Data Brief. 2019 Dec 31;28:105059. doi: 10.1016/j.dib.2019.105059 (PMC6970143; doi:10.1016/j.dib.2019.105059)
Supplement: Multimedia component 1 [file mmc1.xml]

<?xml version="1.0" encoding="utf-8" standalone="no"?>
<data>
  <datasets>
    <author>amymc@iastate.edu;amy.m.crawf@gmail.com</author>
    <type>1</type>
    <dataset>
      <name>CSAFE Handwriting Database</name>
      <caption />
      <description>These data were collected to support the development of statistical approaches to the evaluation of handwriting as forensic evidence. This repository includes 27 scanned writing samples from each of 90 participants, making 2430 handwriting samples in total. In addition, survey data are available in table format. Data were collected by researchers at the Center for Statistics and Applications in Forensic Evidence.</description>
      <filetype>
        <name />
      </filetype>
      <filesize />
      <source>0</source>
      <sourcename>Original Data</sourcename>
      <access>
        <type>1</type>
        <name>Data available in data repository</name>
        <reponame>Iowa State University DataShare</reponame>
        <PersistentId>10.25380/iastate.10062203</PersistentId>
        <deeplinkurl>http://doi.org/10.25380/iastate.10062203</deeplinkurl>
      </access>
    </dataset>
  </datasets>
</data>
